# Supplementary material for: FLI1 Expression in Invasive Breast Carcinoma: Clinicopathological Correlations and Prognostic Implications
Source: Genes (Basel). 2025 Nov 2;16(11):1313. doi: 10.3390/genes16111313 (PMC12652689; doi:10.3390/genes16111313)
Supplement: Supplementary file 1 [file genes-16-01313-s001.zip]

Archive with 1 entries (1 files):
- genes-3861084-supplementary.pptx
